# Supplementary material for: What Online Communities Can Tell Us About Electronic Cigarettes and Hookah Use: A Study Using Text Mining and Visualization Techniques
Source: J Med Internet Res. 2015 Sep 29;17(9):e220. doi: 10.2196/jmir.4517 (PMC4642380; doi:10.2196/jmir.4517)
Supplement: Multimedia Appendix 1 [file jmir_v17i9e220_app1.xlsx]

## Sheet: Sheet1
Factor	Term
E-cigarette	ecig
E-cigarette	e-cig
E-cigarette	electronic cigarette
E-cigarette	e-cigarette
E-cigarette	ecigg
E-cigarette	vape
E-cigarette	vaping
E-cigarette	mini
E-cigarette	juice
E-cigarette	vaporizer
E-cigarette	atomizer
E-cigarette	charger
E-cigarette	battery
E-cigarette	tank
E-cigarette	kanger
E-cigarette	drip
E-cigarette	rebuildable
E-cigarette	cartomizer
E-cigarette	e-liquid
E-cigarette	cartridge
E-cigarette	draw
E-cigarette	design
E-cigarette	mod
E-cigarette	mods
E-cigarette	cigalike
E-cigarette	PV
E-cigarette	APV
E-cigarette	atty
E-cigarette	carto
E-cigarette	cart
E-cigarette	coil
E-cigarette	PG
E-cigarette	VG
E-cigarette	tanklet
E-cigarette	charm
E-cigarette	DCT
E-cigarette	passthrough
E-cigarette	passthru
Hookah	bowl
Hookah	stem
Hookah	plate
Hookah	base
Hookah	hose
Hookah	tongs
Hookah	pipe
Hookah	mouthpiece
Hookah	hookah
Hookah	shisha
Hookah	waterpipe
Hookah	filter
Hookah	ash
Hookah	grommet
Hookah	valve
Hookah	stopper
Hookah	shaft
Hookah	wind cover
Hookah	coal
Hookah	foil
Hookah	maasel
Hookah	molasses
Symptoms	heart
Symptoms	constipation
Symptoms	cancer
Symptoms	irritable
Symptoms	irritation
Symptoms	stink
Symptoms	stop
Symptoms	crave
Symptoms	lung
Symptoms	skin
Symptoms	throat
Symptoms	stigma
Symptoms	pulmonary
Symptoms	worried
Symptoms	cardiovascular
Symptoms	quit
Symptoms	shame
Symptoms	cough
Symptoms	relapse
Symptoms	migraine
Symptoms	can't sleep
Symptoms	hunger
Symptoms	health
Symptoms	depression
Symptoms	urge
Symptoms	burn
Symptoms	copd
Symptoms	can't fall asleep
Symptoms	insomnia
Symptoms	mouth
Symptoms	addict
Symptoms	ashamed
Symptoms	cardiac
Symptoms	smoking
Symptoms	wrinkle
Symptoms	craving
Symptoms	stress
Symptoms	shortness of breath
Symptoms	breath
Symptoms	breathing
Symptoms	depressed
Symptoms	hungry
Symptoms	anxious
Symptoms	side effect
Symptoms	nervous
Symptoms	guilt
Symptoms	worry
Symptoms	withdrawal
Symptoms	sleep
Quitting	quit
Quitting	addict
Quitting	crave
Quitting	craving
Quitting	urge
Quitting	withdrawal
Quitting	stink
Quitting	stigma
Quitting	e-cig
Quitting	ecig
Quitting	e-cigarette
Quitting	ENDS
Quitting	cigarette
Quitting	analog
Quitting	patch
Quitting	gum
Quitting	nic
Quitting	nicotine
Quitting	nrt
Quitting	lozenge
Quitting	spray
Quitting	inhaler
Quitting	chantix
Quitting	zyban
Quitting	tobacco
Quitting	bupropion
Quitting	buspirone
Quitting	therapy
Quitting	counseling
Quitting	anxiety
Quitting	depression
Quitting	depressed
Quitting	nervous
Quitting	anxious
Quitting	worried
Quitting	worry
Quitting	ppd
Quitting	stress
Perceptions	toxic
Perceptions	toxin
Perceptions	risk
Perceptions	harm
Perceptions	health
Perceptions	safe
Perceptions	dangerous
Perceptions	addictive
Health Care Practitioners	physician
Health Care Practitioners	doc
Health Care Practitioners	therapist
Health Care Practitioners	counselor
Social Relationships	family
Social Relationships	husband
Social Relationships	wife
Social Relationships	mom
Social Relationships	mum
Social Relationships	dad
Social Relationships	parent
Social Relationships	mother
Social Relationships	father
Social Relationships	brother
Social Relationships	sister
Social Relationships	boyfriend
Social Relationships	girlfriend
Social Relationships	son
Social Relationships	daughter
Social Relationships	aunt
Social Relationships	uncle
Social Relationships	grandmother
Social Relationships	grandfather
Social Relationships	grandma
Social Relationships	grandpa
Social Relationships	friend
Social Relationships	people
Social Relationships	child
Social Relationships	kid
Social Relationships	hubby
Social Relationships	bf
Social Relationships	gf
Social Relationships	relative
Setting	restaurant
Setting	cafe
Setting	bar
Setting	lounge
Setting	home
Setting	car
Setting	drinking
Setting	coffee
Setting	party
Setting	club
Setting	dorm
Setting	indoors
Setting	outdoors
Time	morning
Time	afternoon
Time	evening
Time	night
Time	breakfast
Time	lunch
Time	dinner
Time	daily
Time	a day
Time	refill
Time	ppd
Time	week
Time	month
Time	year
Time	ago
Time	since
Cost	cheap
Cost	expensive
Cost	price
Cost	save
Cost	saving
Cost	cost
Cost	money
Cost	order
Cost	$
Cost	dollar
Cost	buy
Cost	sell
Cost	store
Cost	bought
Cost	sold
Cost	vendor
Cost	shipping
Cost	ebay
Cost	discount
Cost	craigslist
Cost	shop
Cost	purchase
Cost	profit
Cost	customer
Cost	pay
Sensory Experience	flavor
Sensory Experience	taste
Sensory Experience	smell
Sensory Experience	feel
Sensory Experience	hit
Sensory Experience	buzz
Sensory Experience	vapor
Sensory Experience	cloud
Sensory Experience	ring
Sensory Experience	inhale
Sensory Experience	puff
Sensory Experience	sound
Sensory Experience	smoke
Sensory Experience	sweet spot
