# Supplementary material for: What Online Communities Can Tell Us About Electronic Cigarettes and Hookah Use: A Study Using Text Mining and Visualization Techniques
Source: J Med Internet Res. 2015 Sep 29;17(9):e220. doi: 10.2196/jmir.4517 (PMC4642380; doi:10.2196/jmir.4517)
Supplement: Multimedia Appendix 3 [file jmir_v17i9e220_app3.xlsx]

## Sheet: REDDIT_STOPSMOKING
Category	Topic	Document-Topics	% of Document-Topics	Keywords
info	references	40	1.68919	book read carr allen reading http app easy watch worked phone comments www smokes site bullshit agree great youtube
psychology	overcoming cravings	44	1.85811	fucking fuck cravings shit pass deserve beat game ass expect actively tricks effort water reward battle wrote excited cool
psychology	dealing with friends	97	4.09628	friends smoke advice smokers night home cool needed guy realized wanted friend kinda knowing control dreams moment happy weird
psychology	cravings pass	416	17.5676	read jay tired pass cost made whyquit online website face cancer story bad rationalisations noticing miserable promise craving month
psychology	long-term aspects of quitting	21	0.886824	smoking quit years quitting time months life stop thought smoked people smoker year times long ago start cigarette post
symptoms	breathing	30	1.26689	hard coughing thoughts walk skin inhale breath fresh rage smokes damn enjoying walking breathe jog cigarettes peace block hair
psychology	addiction	171	7.22128	nicotine cigarettes addiction cig vaping brain experience step tobacco real mg addict addicted drug free effects enjoy problem addictive
psychology	things that make a smoker feel bad	624	26.3514	feel bad thing smell make feeling withdrawal makes smoker life health shit sense taste normal mouth sounds wake process
chatter	forum chatter	32	1.35135	people love gold hate care understand health success kind telling hell opinion support quitters person comment helping stories op
psychology	the hard task	15	0.633446	smoke back time make cigarette craving give remember won part long thing hard point stress made big work addiction
chatter	facing things	56	2.36486	face pain milk showed cheese baby dead cow lady chance numbers touched means dip flush likes holy song beast
e-cigarettes	throat care, focusing on e-liquids	47	1.9848	throat flavors experience liquids doctor da liquid pg careful vg vape mental bacon flavor quickly chantix buy recommend moderators
eating	eating	15	0.633446	lungs weight habit eat air term real thing losing left improve lesson story return deep failure checking trap eating
detox	ways to detox	70	2.95608	juice drinking drink helps water system alcohol coffee food trigger add sugar suggest detox lots eating caffeine diet toxins
chatter	reflections on changing society	43	1.81588	tobacco american native based uk history rich toad paper banned opinions highly info medical eu changing society sell drugs
quitting methods	quitting mechanisms	362	15.2872	cold turkey cigs gum nicotine work patch anxiety people patches cig support kick method nrt works ecigg doctor coming
psychology	temporal aspects of quitting	47	1.9848	day days smoke week today weeks cravings easier made free feel month past easy good couple head bit back
encouragement	congratulations	29	1.22466	good great luck days congrats stay man work pretty nice yeah job awesome congratulations strong proud test haha hear
cost	money spent on cigarette packs	31	1.30912	pack cigarettes money smoked started day buy app bought end stopped party buying quit saved packs knew cessation asked
e-cigarettes	pg toxicity	178	7.51689	glycol propylene research safe human food acid inhalation delete foods toxic large generally pg machines antifreeze toxicity singh inhalers

## Sheet: VAPORTALK_HEALTH
Category	Topic	Document-Topics	% of Document-Topics	Keywords
symptoms	mouth & throat issues relating to juices, cartos, and attys	143	5.36384	juice vapor mouth coughing ego taste carto lungs carts atty hit cough menthol burning cig bottle liquid throat clean
quitting smoking	quitting smoking	104	3.90098	smoking quit cigs doctor vaping asked told analogs symptoms smoke quitting dr body smokers chantix addiction lungs doctors nicotine
chemistry	amount of nicotine	100	3.75094	mg nicotine nic ml juice high vape strength level liquid cut time store bottle higher put buy mix amount
symptoms	muscle pain & vision	76	2.85071	pain stress heart smoking muscle issues chronic vision related acid eye level test breathing pg lactic kidney dangerous cancer
symptoms	migraines	73	2.73818	blood migraines bp high pressure migraine years run running year rate things heart triggers half pain hot menopause age
symptoms	problems with pg & vg	136	5.10128	pg vg sugar liquid juice flavor vaping flavors blood people problem mix sweet juices bit make type liquids sore
chemistry	importance of e-liquid chemical composition	28	1.05026	vaping chemical nicotine effects tobacco liquids extremely people diacetyl suppliers vapers important liquid linked short pregnant harm life smoking
research	toxicity study results	47	1.76294	cinnamon found study flavors tested research cigarette list liquid video published ingredients ecigs results explain damage studies companies toxic
tests & insurance	tests & insurance	72	2.70068	test insurance nicotine testing smoker life blood policy drug rights group br feel read job growth company hospital tests
children	children	82	3.07577	kids juice hands skin child liquid forget wash wife children drops stupid effect cats daughter minutes dog paper idea
symptoms	water and problems of the mouth, nose and throat	152	5.70143	water mouth vaping nose throat dry pg drink sore sores drinking canker vg lips coffee good allergies runny cough
symptoms	sleep	39	1.46287	nicotine sleep poisoning body bed severe asleep hours hour sleeping fall vomiting food sickness extremely patch wake cigarettes diarrhea
equipment	batteries	112	4.20105	battery charger batteries ego charge charging usb cig wall chargers amps mod safe wart cell unit plug charged buy
regulations	regulations	72	2.70068	fda safe tobacco big money cigs children people government companies drug health approved drugs stop legal proven simply doctors
symptoms	health impacts of cigarette smoking	119	4.46362	nicotine cigarettes smoking health people chemicals cigarette tobacco safety cancer electronic products things smokers fact fda research effects found
vaping vs. analogs	vaping vs. analogs	750	28.132	vaping vape smoking day started time feel analogs nic smoke years back smoked days good months thing long ago
info	references	46	1.72543	http glycol www propylene pg dr air article time flu mice studies virus cigarette ingredient vapor html study robertson
psychology	depression	38	1.42536	depression ear bit analog cigs depressed yea normal ul earwax wax set mcdonalds happened coffee canal haha hot mm
symptoms	teeth	110	4.12603	teeth hair back noticed growing dentist sensitive tooth smoking circulation tar gums toothpaste surgery blood son flow head pulled
chatter	happy thoughts	367	13.7659	good time great thought thing glad post hear make long people hope things read doctor happy place mind sounds

## Sheet: HOOKAHFORUM_GEN
Category	Topic	Document-Topics	% of Document-Topics	Keywords
experience	flavor	242	1.54692	al fakher flavor af shisha grape nakhla fantasia choose starbuzz hookah golden grams box apple waha order price hose
buying & selling	buying hookahs	407	2.60164	hookah buy shisha hookahs tobacco good pipe brand sell find product products company online quality shop smoking price brands
technique	packing the bowl	763	4.87727	bowl phunnel tangiers bowls foil small tobacco heat pack holes coals smoke method shisha hole make packed mini packing
experience	tastes	645	4.12299	flavor flavors taste apple smoke good peach tobacco orange flavour sweet mint strawberry mix strong stuff double nakhla tastes
business	running hookah establishments	460	2.94042	hookah lounge business bar place people open hookahs money make start opening area bars cost idea lounges smoking customers
technique	putting other things in the base	346	2.21171	water base hookah make ice smoke smoking clean food milk vase put alcohol eat drink dry beer bottle pipe
other	design	194	1.24009	design make idea product work heat hose heating print ideas back production element ugly cars change price shirt plastic
forum management	forum environment	625	3.99514	people feel make thread bad forum business understand person thing makes wrong opinion made things reason personally shit agree
experience	sensory experience	156	0.997187	buzz smoke goza blow bigger ring bamboo tobacco comments rings soex hookah nicotine hose noir desi make smoking things
experience	Tangiers' flavors	590	3.77141	tangiers flavor flavors nakhla mint lucid peach af starbuzz mizo blue cherry pack orange grape melon tea sb line
technique	coals	481	3.07466	coals coal light heat put taste minutes coconut lighting natural lit burner charcoal bowl half ash exoticas burn hot
experience	different types of smoking	291	1.86014	hookah smoke smoking cigarettes lungs women mouth people inhale feel hit enjoy smokers inhaling vaping cigs nicotine cigarette friends
other	images	206	1.3168	jpg kb downloads attached files pic hookah photo pics sapphire serrated dsc elmas cat nargile chinamon friendly post camera
technique	hookah setup	245	1.5661	base hookah stem bowl glass piece adapter thing male fit idea mya female screw works top grommet cut work
chatter	chatter	137	0.875735	put things picture lotus death lounge blah qt pic house moving issue heater liability meat wont fighting tip front
buying & selling	references	348	2.2245	http www ebay hookah hookahfor site cgi find link found sh post deal html page price htm showtopic legit
information	information	195	1.24648	information send phone guy address number complete diego site san list emails shop contact internet sonthert questions received info
forum management	forum rules	438	2.7998	forum banned vendor things ban post hookah site rules back members hf thread people time hd free forums video
experience	air	199	1.27205	tobacco smoke room molasses air shisha nicotine smoking washed unwashed window make time sugar study glycerin black open door
other	arguing about proper conduct	137	0.875735	business troll people girl forum guy purple voice kid fine back bridge reason found effect school high years short
chatter	chatter	2440	15.597	good man hookah back time stuff pretty yeah work make bad love cool great gonna thought guys thing shit
information	videos	225	1.43825	hookah si video delsol hookahs porn love accent watching movie watch game friend south haha youtube fail bad lamp
buying & selling	items bought	830	5.30555	mine today wait hope guys mini pics tomorrow time samples indian smiley tonight post order ordered iv villager excited
other	hookah island	203	1.29762	island shisha meduse soex glass herbal site idea made remember set man grams pay cotsi opd smileys beach sexy
regulations	taxes	170	1.08668	tobacco tax taxes bill house government products business act ways texas senate states pipe laws committee state ban means
equipment	gaskets & grommets	90	0.5753	gasket grommet house gov chicago phone suite kanger call liquid de michigan number st symbol root letters beer ca
chemistry	chemicals	121	0.773459	copper aluminum carbon monoxide water metal steel oxygen hot brass iron metals stainless chemical vapor temperature lead higher solid
experience	passing the hookah	287	1.83457	hookah hose people rules smoke pass forum person smoking rule table time set friends guys coals read house passing
equipment	product quality	122	0.779852	mold limited grow person check tobacco form make edition buy big colorado vegas tax products stuff return fill years
experience	eating	120	0.767067	car apple eat food double dinner nice crabs liquidglass buy barbar mac rent flavor screw driving breakfast good make
technique	acclimation	259	1.65559	tobacco tangiers smell acclimate acclimation flavor flavors smells good bag shisha problems acclimating humidity open tupperware issues plastic stuff
buying & selling	shipping	406	2.59524	shipping order ship lime package fedex pay tarik box ordered time mnh tobacco mail send customs canada number call
equipment	grommets	129	0.824597	grommets grommet gasket made bowls head gaskets sonthert making shank rubber wikipedia speak called kms slip kanel hc kapten
equipment	hoses	793	5.06904	hose km mya hookah pipe pipes stem glass hookahs hoses vase syrian base port tray brass nice love chinese
buying & selling	prices	336	2.14779	price elmas prices shipping mahir buy turkish pipes star site high turkey sell yeah selling quality make vendors papatya
chatter	chatter	838	5.35669	thread time post back good read posted made years ago forum guys put found thing haha nice people posts
chemistry	chemistry	71	0.453848	nicotine ppm content mao levels rustica higher maois list life high dangerous blood tyramine foods avoid mg amounts caution
experience	smoking long hours with friends	735	4.69829	smoke smoking hookah time bowl smoked good shisha hours session day long great night flavor friends hour times sick
buying & selling	product quality	151	0.965226	coals bad boxes box product good exoticas gabe cases container case customer quality exotica back time batch make send
regulations	legal issues	213	1.36154	hookah nht smoking legal illegal smoke tobacco law police cops parents campus public call rules pretty school college park

## Sheet: VAPORTALK_GEN
Category	Topic	Document-Topic	% of Document-Topics	Keywords
buying & selling	buying & selling	322	2.75709	juice buy good money ml order store stuff price find sell prices online shop cheap local bottles people bought
technique	getting a good taste	431	3.69038	taste dry clean burnt wick juice water flavor burn ce liquid atty coil good cleaning cotton hot wicks soak
technique	voltage & resistance	520	4.45244	voltage ohm resistance volts higher ohms watts battery vapor atty coil power lower vape set device kb jpg wattage
equipment	mods	590	5.0518	mod vamo mods provari mvp vv clone button good device svd zmax vtr evic itaste tanks tesla apv mech
time	timing of vaping	324	2.77421	time vaping back day vape good days long started months couple thing work week bad weeks love night hit
social	social aspects	453	3.87876	vape house people smoking family day vaping smell hand car allowed years cold ha smoke person public place yeah
chatter	product satisfaction	853	7.30371	good great love nice awesome cool stuff gonna wait post guys yeah hear happy box ya wow thread pretty
technique	dripping	229	1.96078	drip cartos atty carto tank dripping juice lr ego tip work flavor atomizer attys good vapor cartomizers boge tips
technique	tips	699	5.9851	case pocket put room bottle eye carry back set smoke juice bag stuff box side bottles home sitting water
buying & selling	ordering & shipping	495	4.23838	order shipping send ordered shipped china back days mine post today mail email made orders company ship wait received
info	references	633	5.41998	http www html link htm vaportalk hybrid youtube watch mod madvapes video products great empiremod sweet site found note
regulations	regulations	445	3.81026	tobacco fda big products product tax market money state ban industry nicotine companies regulation control government company health making
technique	juices	644	5.51417	mg vg pg nic throat hit juice beer vape juices vapor nicotine flavor high mouth level liquid mix strength
experience	flavors	178	1.5241	flavors flavor juice taste tobacco ml good coffee vape juices sweet vapor vanilla tastes menthol bottle dulcis mix love
equipment	tanks & coils	348	2.97971	coils coil tank kpt mini tanks kanger evod davide protank pro wick ohm wire nova work vision flavor vivi
equipment	atomizers	484	4.14419	joye black atty vp silver gold color stainless attys blue janty atomizer spade steel pt bridge white bullet unit
vaping vs. analogs	vaping vs. analogs	1227	10.506	vaping smoking nicotine smoke cigarettes analogs people cigs quit cig smoked cigarette tobacco nic day feel vape years smokers
forum management	forum management	296	2.53446	people forum video thread good bad make post things read thing questions info find talk understand question heard answer
equipment	batteries	477	4.08425	ego battery batteries mah charger kit charge batts vision twist spinner usb batt charging adapter long work charged spinners
chatter	chatter	2031	17.3902	tank top bottom air juice hole battery holes coil draw center put tube make tip side problem end mine
